# Supplementary material for: Aroma Profile Development in Beer Fermented with Azacca, Idaho-7, and Sultana Hops
Source: Molecules. 2023 Aug 1;28(15):5802. doi: 10.3390/molecules28155802 (PMC10421000; doi:10.3390/molecules28155802)
Supplement: Supplementary file 1 [file molecules-28-05802-s001.zip]

Archive with 1 entries (1 files):
- molecules-2509764-supplementary.pdf
